# Supplementary material for: The Quinovic Acid Glycosides Purified Fraction from Uncaria tomentosa Protects against Hemorrhagic Cystitis Induced by Cyclophosphamide in Mice
Source: PLoS One. 2015 Jul 8;10(7):e0131882. doi: 10.1371/journal.pone.0131882 (PMC4496084; doi:10.1371/journal.pone.0131882)
Supplement: S1 Table — (XLS) [file pone.0131882.s002.xls]

## Sheet: Plan1
raw data
Groups	Animal weight (g)	Bladder weight (g)	Bladder g /100g animal			raw data
Saline	36.5	0.0255	0.069863				group	1	2	3	4	5	6	7	8	9	10	11	12	13
	36.5	0.0267	0.0731507			bladder wet weight	Saline	0.0699	0.0732	0.0794	0.0865	0.0805	0.0958	0.083	0.0792	0.0678	0.0733	0.0711	0.0677	0.0728
	34	0.027	0.0794118				QAPF (20mg/kg)	0.076	0.0879	0.0703
	35.5	0.0307	0.0864789				QAPF (100mg/kg)	0.0717	0.061	0.0855	0.0674	0.0698	0.0782	0.08	0.061	0.0667	0.075	0.0725	0.062
	37	0.0298	0.0805405				CYP (300mg/kg)	0.2085	0.14	0.2271	0.2245	0.1976	0.1994	0.1314	0.1543	0.1315	0.2072	0.15	0.1214	0.192
	38.5	0.0369	0.0958442				CYP + Mesna (60mg/kg)	0.0905	0.0768	0.0943	0.08	0.0761	0.1148	0.0937	0.0574	0.0756	0.0597	0.0666	0.0703
	44	0.0365	0.0829545				CYP + QAPF (20mg/kg)	0.1615	0.1428	0.2225	0.2491	0.1869
	26	0.0206	0.0792308				CYP + QAPF (50mg/kg)	0.0913	0.1475	0.1366	0.0971	0.0864	0.0762	0.0943	0.1113	0.1544	0.202	0.1893	0.2075	0.1586
	25.5	0.0173	0.0678431				CYP + QAPF (100mg/kg)	0.0813	0.078	0.1379	0.0685	0.1785	0.0781	0.084	0.1035	0.1121	0.079	0.08	0.0603	0.062
	25.5	0.0187	0.0733333
	27	0.0192	0.0711111
	35	0.0237	0.0677143			statistic analysis															*Analized performed in GraphPad Prism.
	39	0.0284	0.0728205				group	Mean	SD	SEM											Parameter
QAPF (20mg/kg)	35	0.0266	0.076			bladder wet weight	Saline	0.0769385	0.00818846	0.00227107											Table Analyzed	bladder wet weight
	34	0.0299	0.0879412				QAPF (20mg/kg)	0.0780667	0.00898016	0.0051847	* This n was not included in the graphic because we had only three animals.
	35	0.0246	0.0702857				QAPF (100mg/kg)	0.0709	0.00783698	0.00226234											One-way analysis of variance
QAPF (100mg/kg)	30	0.0215	0.0716667				CYP (300mg/kg)	0.175762	0.038358	0.0106386											P value	< 0.0001
	29	0.0177	0.0610345				CYP + Mesna (60mg/kg)	0.07965	0.0163854	0.00473007											P value summary	***
	29	0.0248	0.0855172				CYP + QAPF (20mg/kg)	0.19256	0.0434914	0.0194499											Are means signif. different? (P < 0.05)	Yes
	27	0.0182	0.0674074				CYP + QAPF (50mg/kg)	0.134808	0.0457976	0.012702											Number of groups	7
	27.5	0.0192	0.0698182				CYP + QAPF (100mg/kg)	0.0925538	0.0334903	0.00928853											F	26,32
	27.5	0.0215	0.0781818																		R squared	0,6810
	32	0.0256	0.08
	30	0.0183	0.061																		Bartlett's test for equal variances
	31.5	0.021	0.0666667																		Bartlett's statistic (corrected)	52,01
	32	0.024	0.075																		P value	< 0.0001
	29.5	0.0214	0.0725424																		P value summary	***
	30	0.0186	0.062																		Do the variances differ signif. (P < 0.05)	Yes
CYP (300mg/kg)	35.5	0.074	0.208451
	36	0.0504	0.14																		ANOVA Table	SS	df	MS
	35	0.0795	0.227143																		Treatment (between columns)	0,1457	6	0,02429
	33	0.0741	0.224545																		Residual (within columns)	0,06828	74	0,0009228
	33	0.0652	0.197576																		Total	0,2140	80
	35.5	0.0708	0.199437
	40.5	0.0532	0.131358																		Tukey's Multiple Comparison Test	Mean Diff.	q	Significant? P < 0.05?	Summary	95% CI of diff
	42	0.0648	0.154286																		Saline vs QAPF (100mg/kg)	0,006038	0,7022	No	ns	-0.03091 to 0.04299
	40	0.0526	0.1315																		Saline vs CYP (300mg/kg)	-0,09882	11,73	Yes	***	-0.1350 to -0.06262
	33.5	0.0694	0.207164																		Saline vs + Mesna (60mg/kg)	-0,002712	0,3153	No	ns	-0.03966 to 0.03424
	32	0.048	0.15																		Saline vs + QAPF (20mg/kg)	-0,1156	10,23	Yes	***	-0.1642 to -0.06705
	29.5	0.0358	0.121356																		Saline vs + QAPF (50mg/kg)	-0,05787	6,869	Yes	***	-0.09407 to -0.02167
	27.5	0.0528	0.192																		Saline vs + QAPF (100mg/kg)	-0,01562	1,853	No	ns	-0.05182 to 0.02059
CYP + Mesna (60mg/kg)	37	0.0335	0.0905405																		QAPF (100mg/kg) vs CYP (300mg/kg)	-0,1049	12,19	Yes	***	-0.1418 to -0.06791
	40	0.0307	0.07675																		QAPF (100mg/kg) vs + Mesna (60mg/kg)	-0,008750	0,9978	No	ns	-0.04643 to 0.02893
	42	0.0396	0.0942857																		QAPF (100mg/kg) vs + QAPF (20mg/kg)	-0,1217	10,64	Yes	***	-0.1708 to -0.07253
	39.5	0.0316	0.08																		QAPF (100mg/kg) vs + QAPF (50mg/kg)	-0,06391	7,432	Yes	***	-0.1009 to -0.02696
	38.5	0.0293	0.0761039																		QAPF (100mg/kg) vs + QAPF (100mg/kg)	-0,02165	2,518	No	ns	-0.05860 to 0.01529
	42.5	0.0488	0.114824																		CYP (300mg/kg) vs + Mesna (60mg/kg)	0,09611	11,18	Yes	***	0.05916 to 0.1331
	31.5	0.0295	0.0936508																		CYP (300mg/kg) vs + QAPF (20mg/kg)	-0,01680	1,486	No	ns	-0.06537 to 0.03177
	30.5	0.0175	0.057377																		CYP (300mg/kg) vs + QAPF (50mg/kg)	0,04095	4,861	Yes	*	0.004752 to 0.07716
	27.5	0.0208	0.0756364																		CYP (300mg/kg) vs + QAPF (100mg/kg)	0,08321	9,876	Yes	***	0.04701 to 0.1194
	30.5	0.0182	0.0596721																		+ Mesna (60mg/kg) vs + QAPF (20mg/kg)	-0,1129	9,875	Yes	***	-0.1620 to -0.06378
	29	0.0193	0.0665517																		+ Mesna (60mg/kg) vs + QAPF (50mg/kg)	-0,05516	6,415	Yes	***	-0.09211 to -0.01821
	29	0.0204	0.0703448																		+ Mesna (60mg/kg) vs + QAPF (100mg/kg)	-0,01290	1,501	No	ns	-0.04985 to 0.02404
CYP + QAPF (20mg/kg)	32.5	0.0525	0.161538																		+ QAPF (20mg/kg) vs + QAPF (50mg/kg)	0,05775	5,109	Yes	**	0.009182 to 0.1063
	32.5	0.0464	0.142769																		+ QAPF (20mg/kg) vs + QAPF (100mg/kg)	0,1000	8,847	Yes	***	0.05144 to 0.1486
	32.5	0.0723	0.222462																		+ QAPF (50mg/kg) vs + QAPF (100mg/kg)	0,04225	5,015	Yes	*	0.006052 to 0.07846
	33	0.0822	0.249091
	33.5	0.0626	0.186866
CYP + QAPF (50mg/kg)	32	0.0292	0.09125
	32	0.0472	0.1475
	32	0.0437	0.136563
	31	0.0301	0.0970968
	29.5	0.0255	0.0864407
	29	0.0221	0.0762069
	37	0.0349	0.0943243
	35.5	0.0395	0.111268
	35.5	0.0548	0.154366
	30	0.0606	0.202
	30	0.0568	0.189333
	30.5	0.0633	0.207541
	29	0.046	0.158621
CYP + QAPF (100mg/kg)	30	0.0244	0.0813333
	30.5	0.0238	0.0780328
	28.5	0.0393	0.137895
	27	0.0185	0.0685185
	27	0.0482	0.178519
	26	0.0203	0.0780769
	32.5	0.0273	0.084
	31.5	0.0326	0.103492
	31.5	0.0353	0.112063
	29	0.0229	0.0789655
	31	0.0248	0.08
	31	0.0187	0.0603226
	30.5	0.0189	0.0619672
